# Supplementary material for: Increased concentrations of soluble B7-H3 and interleukin 36 in bronchoalveolar lavage fluid of Children with Mycoplasma pneumoniae pneumonia
Source: BMC Infect Dis. 2016 May 17;16:212. doi: 10.1186/s12879-016-1555-6 (PMC4869194; doi:10.1186/s12879-016-1555-6)
Supplement: Additional file 1: — Supporting data. (XLS 58 kb) [file 12879_2016_1555_MOESM1_ESM.xls]

## Sheet: Controls
NO.	Sex	Age (years)	Diagnosis	B7-H3	IL-36
5001	F	5~ 6	foreign body in bronchus	10.24	17.64
5002	M	3 ~ 4	foreign body in bronchus	23.55	19.61
5003	M	3 ~ 4	foreign body in bronchus	51.94	11
5004	F	2 ~ 3	foreign body in bronchus	63.71	23.47
5005	M	3 ~ 4	foreign body in bronchus	103.46	22.15
5006	F	3 ~ 4	foreign body in bronchus	93.62	19.84
5007	F	3 ~ 4	foreign body in bronchus	94.51	17.9
5008	M	2 ~ 3	foreign body in bronchus	131.35	26.48
5009	M	4 ~ 5	foreign body in bronchus	109.83	24.92
5010	F	5~ 6	foreign body in bronchus	150.81	24
5011	M	8 ~ 9	foreign body in bronchus	12.36	13.8
5012	M	2 ~ 3	foreign body in bronchus	21.72	13.88
5013	F	2 ~ 3	foreign body in bronchus	22.08	11.33
5014	M	11 ~ 12	foreign body in bronchus	70.78	22.81
5015	M	3 ~ 4	foreign body in bronchus	53.95	21.54

## Sheet: MPP Cases
NO.	Hospital days	Male (1);Female(2)	Age	Diagnosis	fever duration	WBC	GRN%	L%	PLT	CRP	AST	ALT	GTT	LDH	CK	CKMB	IgG	IgA	IgM	CD3+	CD3+CD4+	CD3+CD8+	CD4/CD8	CD3-CD19+	CD3-CD（16+56+）+	CD19+CD23+	MP detection	BALF cytology				Cytokines-1		Cytokines-2
																												Neutrophils	Lymphotes	Eos	Macrophages	B7-H3	IL-36	B7-H3	IL-36
324316	8	1	1 ~ 2	Lober pneumonia	15	8.89	65.3	29.7	377	3.63	23.9	9.5	11.5	243.7	54.7	15.6	6.6	0.43	0.58	68	31.9	32.8	1	25.5	4.7	12.8	6.33*10^7	25	12	0	63	219.93	26.38	196.05	25.89
323722	9	1	7 ~ 8	Lober pneumonia	12	10.61	64.8	24.7	372	13.7	29.7	15.9	15.5	369	34.8	12.6	19.4	3.27	1.82	82.4	44.4	33.3	1.3	13.7	2.9	6.5	＞2.5*10^7	90	4	1	5	144.41	26.04	23.92	21.82
325304	10	1	5~ 6	Lober pneumonia, pleural effusion	13	7.28	49.1	28.8	313	14.26	132.5	189.2	23.2	636.3	55.4	19.3	9.31	1.34	2.77	83.1	58.7	20.8	2.8	14.1	1.8	7.1	＞2.5*10^7	89	3	0	8	409.78	30.5	347.97	24.34
339922	11	1	3 ~ 4	Lober pneumonia, pleural effusion	19	14.57	82.7	11.5	280	59.8	50	47	21.6	837.3	119.3	15	12.78	1.65	5.62	67.8	34.3	30.1	1.1	21	9.1	7.5	＞2.5*10^7	61	7	0	32	320.03	28.67
344970	11	1	5~ 6	Lober pneumonia	22	9.57	79	12.3	210	49.81	90	100.9	18.8	674.7	74.7	18.2	8.07	1.65	2.22	82.9	43.5	35.3	1.2	6.6	8.7	2.3	>2.5*10^7	56	9	12	23	519.6	31.48	221.58	25.64
350196	12	2	4 ~ 5	Lober pneumonia, pleural effusion	16	6.75	71.6	18.9	231	37.21	30	9.6	11.2	571.2	43.7	16.4	12.7	1.35	1.7	58	30.8	17	1.8	17.6	22.4	9.3	>2.5*10 7	80	12	3	5	484.79	42.37	302.68	27.27
355653	10	1	10 ~ 11	Lober pneumonia	15	5.72	69.8	17.9	262	9.24	43.5	77	22.9	324.9	181.5	20.3	11.92	1.73	1.3	70.7	44.1	23.5	1.9	20	8	9.4	>2.5*10^7	56	2	0	42	33.64	18.8
354959	17	1	3 ~ 4	Lober pneumonia	13	7.91	73.5	13.1	269	12.36	32.6	9.9	10.4	307.2	141.7	2.7	7.85	0.72	1.11	59.3	30	25.8	1.2	28.5	10.7	6.4	>2.5*10^7	12	1	0	87	303.3	29.18	67.44	22.9
357701	10	2	6 ~ 7	Lober pneumonia	14	3.79	80.5	13.7	150	73.68	36.9	36.1	10.3	449.3	103.1	12.7	6.19	0.94	1.17	75.1	47	24.8	1.9	14.6	9	1.9	>2.5*10 7	38	9	1	52	114.43	25.69	176.62	26.18
362196	14	1	7 ~ 8	Lober pneumonia	18	8.54	78.2	15.7	197	62.2	37.9	20.4	18.1	533.1	542	30.9	7.38	1.63	1.26	44.6	23.1	18.5	1.2	38.4	14.5	20.8	>2.5*10 7	74	0	0	26	122.82	17.73	87.47	21.27
366126	14	2	11~12	Lober pneumonia, pleural effusion	21	3.47	80.7	11.8	18	166.61	30.2	25	34.6	285.1	168.8	12.3	7.11	0.37	1.99	55.8	26.3	26.7	1	11.4	32.1	0.9	>2.5*10^7	39	7	6	48	454.48	32.31	297.18	24.63
368821	7	2	3 ~ 4	Lober pneumonia, pleural effusion	12	6.94	66	23.9	292	47.76	22.1	10.3	13	438.3	118.6	18.5	6.13	0.57	2.89	78.6	42.3	30	1.4	11.1	8.6	9.6	>2.5*10^7	63	15	1	21	276.11	28.12	162.31	21.59
309327	13	2	5~ 6	Lober pneumonia	12	13.67	67.3	24.8	492	85.27	215.8	45.6	201.3	592.1	32.4	24.4	10.59	1.36	3.6	68.8	49.5	17.8	2.8	27.6	2.8	9.5	＞2.5*10 7	87	2	0	11	249.22	27.47	155.78	20.66
312607	22	2	8 ~ 9	Lober pneumonia	17	9.43	84.4	11.2	224	87.49	32.8	11.6	11.3	515.9	84.9	26.1	10.42	0.72	1.55	50.1	21.1	24.8	0.9	21.3	27.1	6.6	＞2.5*10 7	65	10	0	25	95.84	24.67	25.03	11.65
317865	12	2	5~ 6	Lober pneumonia	13	7.36	82.1	14.5	259	140.44	126.9	239.6	185.3	841.4	210.2	27	7.72	1.63	2.27	63.2	39.8	22.1	1.8	32.9	2	17.7	＞2.5*10 7	91	5	0	4	201.4	27.67	195.52	28.27
318647	12	1	1 ~ 2	Lober pneumonia	14	8.61	43.3	43.1	225	44.44	36.1	13.1	9.3	552.3	71.5	23.6	7.53	0.14	0.82	58	30.8	25.1	1.2	28.1	12.4	11.8	＞2.5*10 7	44	15	0	41	199.26	28.42	178.69	12.22
329189	10	2	3 ~ 4	Lober pneumonia	12	6.96	47.3	42.5	271	9.6	35	30.8	13.4	612.5	58.5	17.5	5.52	0.44	2.1	79.3	49.1	27.7	1.8	14.6	3.5	7.3	＞2.5*10 7	91	4	0	5	47.57	17.42	29.49	23.9
371181	6	1	6 ~ 7	Lober pneumonia	18	6.5	54.3	37.4	472	2.52	32.4	12.1	13.5	271.4	50.3	14.5	15.2	1.99	3.97	79.3	26.4	45.3	0.6	4.5	15.2	1.5	2.36*10^7	81	2	0	17	95.39	22.25	27.62	21.41
381421	13	1	5~ 6	Lober pneumonia	15	9.34	81.8	13	265	34.26	45.5	34.4	14.9	508.9	59.8	16.3	7.54	1.62	1.85	65.9	35.3	22.2	1.6	25	8.5	16.4	＞2.5*10 7	72	7	0	21	31.75	21.59	17.72	11.61
365371	16	2	5~ 6	Lober pneumonia, pleural effusion	20	12.93	89.7	7.2	280	108.22	32	15.2	11	740.7	39.8	15.4	7.5	0.56	1.27	71.3	37	30	1.2	14.1	10.3	5.2	>2.5*10 7	69	5	5	21	139.54	25.74	13.43	13.22
362196	14	1	7 ~ 8	Lober pneumonia	18	8.54	78.2	15.7	197	62.2	37.9	20.4	18.1	533.1	542	30.9	7.38	1.63	1.26	44.6	23.1	18.5	1.2	38.4	14.5	20.8	>2.5*10 7	74	0	0	26	128.97	25.06	175.59	25.4
336499	24	1	3 ~ 4	Lober pneumonia, pleural effusion	24	4.73	81.8	14.4	108	42.45	65.7	8.1	12.6	784.5	633.5	171.3	5.41	0.94	2.08	52.6	19.4	26.9	0.7	25.2	20	9.5	4.06*10 6	33	11	0	56	778.42	32.11	328.83	25.3
358529	9	1	5~ 6	Lober pneumonia, pleural effusion	14	14.82	65.8	25.2	587	10.4	32.5	56.4	70.2	500	26	16.9	12.71	2.44	5.22	64.6	38.2	23.1	1.7	26.6	7.3	13.9	>2.5*10^7	90	0	0	10	125.18	27.17
327051	8	2	8 ~ 9	Lober pneumonia	15	14.17	83.8	9.5	233	20.93	37.4	6.7	14.7	770.8	131	31	12.9	2.04	2.59	70.4	35.8	27.1	1.3	16.1	10.6	9.1	>2.5*10^7	75	10	0	15	83.13	17.59	39.38	21.08
329154	7	1	3 ~ 4	Lober pneumonia	17	18.72	74.5	16.1	452	78.84	21.5	11.3	18.4	489.2	36.2	15.1	9.82	1.25	1.9	77.8	51.7	21.9	2.4	9	11.1	6.4	>2.5*10^7	86	9	0	5	76.27	20.62	31.37	22.62
311952	13	1	7 ~ 8	Lober pneumonia, pleural effusion	19	5.85	69.4	22.9	308	11.3	28.2	26.7	14.8	407.8	59.4	24.7	5.94	1.47	2.14	67.6	40.7	23.4	1.7	19.4	12.4	8.7	>2.5*10^7	30	25	0	45	150.81	26.13	168.4	24.34
317086	6	2	6 ~ 7	Lober pneumonia, pleural effusion	13	10.81	63.1	29.4	429	10.1	15.8	6.8	12.1	217.1	33.2	15.6	9.87	0.97	2.67	70.9	39.9	27.8	1.4	17.1	9.4	11.5	>2.5*10^7	83	6	0	11	308.22	29.84	241.79	21.59
316974	7	2	7 ~ 8	Lober pneumonia	15	5.78	60	30.4	288	1.26	20.5	33.8	11.7	331.9	32.4	8.7	6.17	0.7	3.84	69.2	43.2	21.5	2	12.3	17.9	6.7	>2.5*10^7	77	22	0	7	89.66	22.39
319674	7	2	2 ~ 3	Lober pneumonia	14	7.74	66.2	26.7	460	7.93	35.9	8.8	9.7	427.7	57	21.6	10.61	1.52	3.4	68.2	34.2	26	1.3	13.6	16.1	6.7	>2.5*10^7	85	3	0	12	293.53	29.18
330138	7	1	6 ~ 7	Lober pneumonia, pleural effusion	15	25.28	79	14	497	13.19	21.2	10.7	30.5	393.3	33.3	4.9	21.1	4.46	1.62	73.6	40.9	25.8	1.6	15.3	9.1	10.1	2.14*10 4	95	4	0	1	221.03	29.48	162.31	19.43
345063	14	1	1 ~ 2	Lober pneumonia	15	9.39	24.9	67.8	367	13.51	21.5	45.8	23.7	394.3	61.6	25	5.84	0.19	2.03	71.2	47.3	21.8	2.2	18.8	6.9	9	1.67х10^4	78	4	0	18	204.1	27.27
375030	6	2	5~ 6	Lober pneumonia	13	6.91	58.7	34.2	345	4.59	18.2	10.7	12.3	239.7	50.9	12.6	9.18	1.5	2.24	72.9	34.9	39.4	0.9	19.3	6.6	6.7	>2.5*10^7	81	13	1	5	178.69	27.32
376778	6	2	5~ 6	Lober pneumonia	14	16.16	80.9	14.5	447	34.26	45.5	34.4	14.9	508.9	59.8	16.3	9.12	2.99	3.28	78.6	37.7	34.1	1.1	14.9	5.9	4.9	>2.5*10^7	57	6	5	32	101.21	24.63
377193	9	1	3 ~ 4	Lober pneumonia	15	4.77	78.9	17.8	269	29.79	32.4	25.5	12.1	582.5	115.4	17.6	7.18	1.06	1.01	48.1	19.9	21.8	0.9	15.9	34.8	8.3	>2.5*10^7	59	6	0	35	99.41	20.66
377459	9	2	6 ~ 7	Lober pneumonia, pleural effusion	15	13.91	75.5	15.5	471	6.11	25	10.8	16.3	578.6	52.9	17.9	21.45	2.07	2.57	55.4	28.1	24.2	1.2	20.5	22.4	8.3	>2.5*10^7	10	2	0	88	443.14	34.27

## Sheet: Table 1
Demographic data and clinical characteristics of M. pneumoniae pneumonia	M. pneumoniae pneumonia subjects	Controls
Parameters			t/×2	P
Age (mean ± SD, year)	5.5±2.4	4.4±2.4	1.451	0.153
Male (n, %)	19 (54.3)	9(60)		0.709
Duration of fever, (25th–75th percentile, d)	15 (13-18)
Length of stay, (25th–75th percentile, d)	10 (7-13)
Wite blood cell counts ( mean ± SD, ×109/L)	9.6±4.596
N (mean ± SD, %)	70.1±13.8
C-reactive protein ( 25th–75th percentile, mg/L)	25.4 (10.0-62.2)
ALT increase (n, %)	8 (22.9)
LDH (mean ± SD, U/L)	499.0±171.8
CKMB ( 25th–75th percentile, U/L)	17.5 (15-24.4)
IgG ( mean ± SD, g/L)	9.8±4.2
IgA (25th–75th percentile, g/L)	1.4±0.9
IgM ( mean ± SD, g/L)	2.3±1.2
CD3+T cells (mean ± SD, %)	67.1±10.9
CD3+CD4+ T cells (mean ± SD, %)	36.6±9.7
CD3-CD8+ T cells (mean ± SD, %)	26.2±6.1
CD3-CD19+ B cells (mean ± SD, %)	19.2±8.1
CD3-CD（16+56+）NK cells (mean ± SD, %)	12.0±8.1
CD19+CD23+ B cells (mean ± SD, %)	8.9±4.7
Cytology of BALF
Neutrophils (%)	65.6
Lymphocytes(%)	7.2
Phagocytes(%)	26.4
Radiologic evaluation (n, %)
Lobar or segmental opacity	33 (94.3)
Opacity with pleural effusion	12 (34.3)
Opacity with pulmonary atelectasis	3 (8.6)
Macrolide medication	35 (100)
Methylprednisolone	35 (100)

## Sheet: Table 2
Parameters	IL-36		sB7-H3
	rs	P	rs	P
Duration of fever (d)	0.144	0.409	0.427	0.011
Length of stay (d)	0.162	0.352	0.345	0.043
Wite blood cell counts (×109/L)	-0.019765	0.910272	-0.143381	0.411244
N (%)	0.000288269	0.998689	0.0811057	0.643245
C-reactive protein (mg/L)	0.100296	0.566468	0.112922	0.518366
ALT increase (%)	-0.169	0.332	-0.185	0.187
LDH (U/L)	0.0388038	0.824849	0.233232	0.177534
CKMB (U/L)	0.006	0.971	-0.095	0.587
IgG (g/L)	0.203354	0.241335	0.0267806	0.878628
IgA (g/L)	-0.00823558	0.96255	-0.116603	0.504734
IgM (g/L)	0.0796985	0.649034	0.0684241	0.696123
CD3+T cells (%)	-0.0924475	0.597362	-0.184281	0.289265
CD3+CD4+ T cells (%)	-0.0502317	0.774447	0.00392262	0.982158
CD3-CD8+ T cells (%)	-0.022747	0.896802	-0.140557	0.420614
CD3-CD19+ B cells (%)	-0.0422797	0.809436	-0.0409538	0.815308
CD3-CD（16+56+）NK cells (%)	0.167074	0.337413	0.227084	0.189564
CD19+CD23+ B cells (%)	-0.163196	0.348903	-0.172931	0.320501
Cytology of BALF
Neutrophils (%)	-0.221431	0.201121	-0.333212	0.0504626
Lymphocytes(%)	0.0891685	0.610481	0.0475416	0.786238
Phagocytes(%)	0.169145	0.331371	0.293851	0.0866452

## Sheet: Figure 1-1
MPP			Controls				control	MPP	t	P
B7H3	IL-36		B7H3	IL-36		B7-H3	67.6±45.0	221.3±164.5	3.543	0.0009
219.93	26.38		10.24	17.64		IL-36	19.4±5.0	26.5±5.2	4.513	<0.0001
144.41	26.04		23.55	19.61
409.78	30.5		51.94	11
320.03	28.67		63.71	23.47
519.6	31.48		103.46	22.15
484.79	42.37		93.62	19.84
33.64	18.8		94.51	17.9
303.3	29.18		131.35	26.48
114.43	25.69		109.83	24.92
122.82	17.73		150.81	24
454.48	32.31		12.36	13.8
276.11	28.12		21.72	13.88
249.22	27.47		22.08	11.33
95.84	24.67		70.78	22.81
201.4	27.67		53.95	21.54
199.26	28.42
47.57	17.42
95.39	22.25
31.75	21.59
139.54	25.74
128.97	25.06
778.42	32.11
125.18	27.17
83.13	17.59
76.27	20.62
150.81	26.13
308.22	29.84
89.66	22.39
293.53	29.18
221.03	29.48
204.1	27.27
178.69	27.32
101.21	24.63
99.41	20.66
443.14	34.27

## Sheet: Figure 1-2
Without pleural effusion			Withpleural effusion					t	P
B7-H3	IL-36		B7-H3	IL-36			B7-H3	3.691	0.0008
219.93	26.38		409.78	30.5			IL-36	4.113	0.0002
144.41	26.04		320.03	28.67
519.6	31.48		484.79	42.37
33.64	18.8		454.48	32.31
303.3	29.18		276.11	28.12
114.43	25.69		139.54	25.74
122.82	17.73		778.42	32.11
249.22	27.47		125.18	27.17
95.84	24.67		150.81	26.13
201.4	27.67		308.22	29.84
199.26	28.42		221.03	29.48
47.57	17.42		443.14	34.27
95.39	22.25
31.75	21.59
128.97	25.06
83.13	17.59
76.27	20.62
89.66	22.39
293.53	29.18
204.1	27.27
178.69	27.32
101.21	24.63
99.41	20.66

## Sheet: Figure 2
Cases	IL-36	sB7-H3		Results
1	26.38	219.93		r=0.796	P< 0.0001
2	26.04	144.41
3	30.5	409.78
4	28.67	320.03
5	31.48	519.6
6	42.37	484.79
7	18.8	33.64
8	29.18	303.3
9	25.69	114.43
10	17.73	122.82
11	32.31	454.48
12	28.12	276.11
13	27.47	249.22
14	24.67	95.84
15	27.67	201.4
16	28.42	199.26
17	17.42	47.57
18	22.25	95.39
19	21.59	31.75
20	25.74	139.54
21	25.06	128.97
22	32.11	778.42
23	27.17	125.18
24	17.59	83.13
25	20.62	76.27
26	26.13	150.81
27	29.84	308.22
28	22.39	89.66
29	29.18	293.53
30	29.48	221.03
31	27.27	204.1
32	27.32	178.69
33	24.63	101.21
34	20.66	99.41
35	34.27	443.14

## Sheet: Figure 3
Cases NO.	Before Treatment		After Treatment			Results
	B7-H3	IL-36	B7-H3	IL-36		IL-36	t=3.988	P= 0.0005
1	219.93	26.38	196.05	25.89		B7-H3	t=3.901	p= 0.0007
2	144.41	26.04	23.92	21.82
3	409.78	30.5	347.97	24.34
4	519.6	31.48	221.58	25.64
5	484.79	42.37	302.68	27.27
6	303.3	29.18	67.44	22.9
7	114.43	25.69	176.62	26.18
8	122.82	17.73	87.47	21.27
9	454.48	32.31	297.18	24.63
10	276.11	28.12	162.31	21.59
11	249.22	27.47	155.78	20.66
12	95.84	24.67	25.03	11.65
13	201.4	27.67	195.52	28.27
14	199.26	28.42	178.69	12.22
15	47.57	17.42	29.49	23.9
16	95.39	22.25	27.62	21.41
17	31.75	21.59	17.72	11.61
18	139.54	25.74	13.43	13.22
19	128.97	25.06	175.59	25.4
20	778.42	32.11	328.83	25.3
21	83.13	17.59	39.38	21.08
22	76.27	20.62	31.37	22.62
23	150.81	26.13	168.4	24.34
24	308.22	29.84	241.79	21.59
25	221.03	29.48	162.31	19.43
